# Supplementary material for: Targeted Liposomes Encapsulating miR-603 Complexes Enhance Radiation Sensitivity of Patient-Derived Glioblastoma Stem-Like Cells
Source: Pharmaceutics. 2021 Jul 21;13(8):1115. doi: 10.3390/pharmaceutics13081115 (PMC8399469; doi:10.3390/pharmaceutics13081115)
Supplement: Supplementary file 1 [file pharmaceutics-13-01115-s001.zip]

Archive with 1 entries (1 files):
- pharmaceutics-1251894-supp-final.pdf
